# Supplementary material for: Reclassification of variants of tumor suppressor genes based on Sanger RNA sequencing without NMD inhibition
Source: Front Genet. 2023 Oct 12;14:1283611. doi: 10.3389/fgene.2023.1283611 (PMC10602670; doi:10.3389/fgene.2023.1283611)
Supplement: Supplementary file 6 [file DataSheet2.xlsx]

## Sheet: TABLE S1
TABLE S1 PCR primer sets in this study
Target variant	Exon	Forward sequence	Reverse sequence	Product (bp)
NM_003000.3(SDHB):c.642G>C	4-7	caacactctagcttgcaccc	gacaggtccttgtgcagttc	437
NM_000249.4(MLH1):c.791A>T	9-11	attggatgtgaggataaaacccta	caggagcttgctctcgatgt	315
NM_000051.4(ATM):c.6096-14A>G	39-45	agttgccaaggtagctcagt	gctgcgcttacacatctctt	667
NM_000455.5(STK11):c.734+5G>A	3-7	gagaagcgtttcccagtgtg	gatctgccggatggagaac	477
NM_007294.4(BRCA1):c.670+1G>A	6-10	ctgtaatgagctggcatgagt	acagagtgaacccgaaaatcc	435
NM_003073.5(SMARCB1):c.986+1_986+10delinsTTGGGTTAA	5-8	ccagctgtgatccatgagaa	ctccatctcagcgtctgtca	570
NM_007294.4(BRCA1):c.4186-11C>A	11-14	tgaagaaagaggaacgggct	gggcatttagaaggggatgac	474
NM_007294.4(BRCA1):c.5407-11T>A	20-24	cagaggagatgtggtcaatgg	agctcctggcactggtagag	342
NM_000059.4(BRCA2):c.8755-19A>G	19-24	ttcctctgcccttatcatcg	cctcagaacaagatggctga	813
NM_002439.5(MSH3):c.2433A>G	15-18	tgcacaatatgtgacagtatcag	atgcagtcaacagttgctagg	279
NM_000251.3(MSH2):c.2635-24A>G	14-16	atgctttatcaggtgaagaaagg	gcctatgtcaattgcaaacagt	591

## Sheet: TABLE S2
TABLE S2 Patients having variants of interest in this RNA study and thier family study results.
Case No.	Variant of interest	Sex/Age	Study purpose	Diagnosis	Variant detection	Remark
1	NM_003000.3(SDHB):c.642G>C, p.(Gln214His)	M/27	Genetic diagnosis	PGL	Y	RNA study case No. 1
1-1	NM_003000.3(SDHB):c.642G>C, p.(Gln214His)	M/41	Genetic diagnosis	PGL	Y
1-2	NM_003000.3(SDHB):c.642G>C, p.(Gln214His)	F/24	Genetic diagnosis	PCC	Y
1-3	NM_003000.3(SDHB):c.642G>C, p.(Gln214His)	M/45	Genetic diagnosis	PGL	Y
1-4	NM_003000.3(SDHB):c.642G>C, p.(Gln214His)	F/45	Genetic diagnosis	PGL/PCC	Y
1-5	NM_003000.3(SDHB):c.642G>C, p.(Gln214His)	M/21	Genetic diagnosis	PGL	Y
2	NM_000249.4(MLH1):c.791A>T, p.(His264Leu)	M/44	Genetic diagnosis	Colon cancer	Y	RNA study case No. 2
2-1	NM_000249.4(MLH1):c.791A>T, p.(His264Leu)	F/31	Genetic diagnosis	Colon cancer	Y
2-2	NM_000249.4(MLH1):c.791A>T, p.(His264Leu)	M/72	Family study	N/A	Y	Father of case No. 2
2-3	NM_000249.4(MLH1):c.791A>T, p.(His264Leu)	M/42	Family study	N/A	Y	Brother of case No. 2
2-4	NM_000249.4(MLH1):c.791A>T, p.(His264Leu)	M/15	Family study	N/A	N	Son of case No. 2
2-5	NM_000249.4(MLH1):c.791A>T, p.(His264Leu)	M/10	Family study	N/A	N	Son of case No. 2
2-6	NM_000249.4(MLH1):c.791A>T, p.(His264Leu)	F/8	Family study	N/A	Y	Daughter of case No. 2
3	NM_000051.4(ATM):c.6096-14A>G, p.(?)	F/37	Genetic diagnosis	Breast cancer	Y	RNA study case No. 3
4	NM_000455.5(STK11):c.734+5G>A, p.(?)	M/25	Genetic diagnosis	PJS	Y	RNA study case No. 4
5	NM_007294.4(BRCA1):c.670+1G>A, p.(?)	F/63	Medical checkup	N/A	Y	RNA study case No. 5
6	NM_003073.5(SMARCB1):c.986+1_986+10delinsTTGGGTTAA, p.(?)	M/22m	Genetic diagnosis	ATRT	Y	RNA study case No. 6
6-1	NM_003073.5(SMARCB1):c.986+1_986+10delinsTTGGGTTAA, p.(?)	M/42	Family study	N/A	Y	Father of case No. 6
6-2	NM_003073.5(SMARCB1):c.986+1_986+10delinsTTGGGTTAA, p.(?)	F/37	Family study	N/A	N	Mother of case No. 6
7	NM_007294.4(BRCA1):c.4186-11C>A, p.(?)	F/68	Genetic diagnosis	Breast cancer	Y	RNA study case No. 7
8	NM_007294.4(BRCA1):c.5407-11T>A, p.(?)	F/63	Genetic diagnosis	Ovarian cancer	Y	RNA study case No. 8
8-1	NM_007294.4(BRCA1):c.5407-11T>A, p.(?)	F/29	Genetic diagnosis	Breast cancer	Y
8-2	NM_007294.4(BRCA1):c.5407-11T>A, p.(?)	F/59	Genetic diagnosis	Breast cancer	Y
8-3	NM_007294.4(BRCA1):c.5407-11T>A, p.(?)	F/38	Genetic diagnosis	Breast cancer	Y
9	NM_000059.4(BRCA2):c.8755-19A>G, p.(?)	F/59	Genetic diagnosis	Breast ca	Y	RNA study case No. 9
10	NM_002439.5(MSH3):c.2433A>G, p.(Leu811=)	M/15	Genetic diagnosis	Mixed germ cell tumor	Y	RNA study case No. 10
11	NM_000251.3(MSH2):c.2635-24A>G, p.(?)	F/43	Genetic diagnosis	Endometrial cancer	Y	RNA study case No. 11
Abbreviations: PGL, paraganglioma; PCC, pheochromocytoma; PJS, Peutz-Jeghers syndrome; ATRT, Atypical teratoid rhabdoid tumor; N/A, not available.

## Sheet: TABLE S3
TABLE S3 PCR primer sets technical replication of Case No. 2
Target variant	Exon	Forward sequence	Reverse sequence	Product (bp)	Remark
NM_000249.4(MLH1):c.791A>T	9-11	attggatgtgaggataaaacccta	caggagcttgctctcgatgt	315	First experiment
NM_000249.4(MLH1):c.791A>T	5-11	atcaagggacccagatcacg	acttcatgctttgtggggtg	508	Technical replicate
